# Supplementary material for: High mitochondrial diversity of domesticated goats persisted among Bronze and Iron Age pastoralists in the Inner Asian Mountain Corridor
Source: PLoS One. 2020 May 21;15(5):e0233333. doi: 10.1371/journal.pone.0233333 (PMC7241827; doi:10.1371/journal.pone.0233333)
Supplement: S1 Table — Mandibular wear stages follow Payne [65]. Maxillary wear stages are based on a relative system developed by zooarchaeologist Sarah Pleuger: scale 0–5, denoted with symbol *. (XLSX) [file pone.0233333.s002.xlsx]

## Sheet: Table S1
aDNA ID	zooID	Organism	HVR1	MS_ID	Haplogroup	Sample type	Wear stage	Metrical data	Excavation site	Excavation sample ID	Specimen location
KO181270	Capra	capra hircus	G3	Air-LBA-1	A	tooth (dp/4, left)	8		Air-Tau	AIR_065; 1B; 20cm	Institute of Pre- and Protohistoric Archaeology, Kiel University
KO181271	OC	ovis/capra				tooth (dp4, left)	P3-erupting; P4-erupting;M1-2*;M2-1*		Air-Tau	AIR_064; 1B; 20cm	Institute of Pre- and Protohistoric Archaeology, Kiel University
KO181272	OC	capra hircus	G3	Air-LBA-2	A	tooth (M3, left)	4*		Air-Tau	AIR_136; 1A; 20cm	Institute of Pre- and Protohistoric Archaeology, Kiel University
KO181273	OC	ovis/capra				tooth (M/1, right)	5		Air-Tau	AIR_135; 1A; 20cm	Institute of Pre- and Protohistoric Archaeology, Kiel University
KO181274	OC	ovis aries				tooth (M2, left)	2*		Air-Tau	AIR_144; 2B; 20cm	Institute of Pre- and Protohistoric Archaeology, Kiel University
KO181275	Capra	capra hircus	G3	Air-LBA-3	A	tooth (M/1, right)	4		Air-Tau	AIR_140; 2V; 20cm	Institute of Pre- and Protohistoric Archaeology, Kiel University
KO181277	OC	ovis/capra				tooth (M1, left)	3*		Air-Tau	AIR_111; 1V; 40cm	Institute of Pre- and Protohistoric Archaeology, Kiel University
KO181278	OC	ovis/capra				tooth (M1, right)	4*		Air-Tau	AIR_018; 3V; 20cm	Institute of Pre- and Protohistoric Archaeology, Kiel University
KO181279	OC	ovis/capra				tooth (M/1, left)	8		Air-Tau	AIR_118; 4V; 20cm	Institute of Pre- and Protohistoric Archaeology, Kiel University
KO181280	OC	ovis/capra				tooth (M/2, right)	7		Air-Tau	AIR_119; 4V; 20cm	Institute of Pre- and Protohistoric Archaeology, Kiel University
KO181281	OC	ovis/capra				tooth (M3, left)	3*		Air-Tau	AIR_073; 1V; 20cm	Institute of Pre- and Protohistoric Archaeology, Kiel University
KO181282	OC	ovis/capra				tooth (M3, left)	4*		Air-Tau	AIR_040; 2G; 20cm	Institute of Pre- and Protohistoric Archaeology, Kiel University
KO181283	OC	ovis/capra				tooth (dp3, right)	M1-1*;dp3+dp4 in wear		Air-Tau	AIR_098; 1V; 20cm	Institute of Pre- and Protohistoric Archaeology, Kiel University
KO181284	OC	ovis/capra				tooth (dp3, right)	P4-erupting; dp3-5*		Air-Tau	AIR_038; 4V; 20cm	Institute of Pre- and Protohistoric Archaeology, Kiel University
KO181300	OC	ovis/capra				tooth (M/3, left, fragment)	7		Atasu	ATA_019; PI; H46/20	Institute of Pre- and Protohistoric Archaeology, Kiel University
KO181302	OC	ovis/capra				tooth (M/1, left, fragment)	N/A		Atasu	NO ID; '83	Institute of Pre- and Protohistoric Archaeology, Kiel University
KO180907	OC	ovis aries				tooth (P/4, right)			Begash	BG0023; IC; A100; ctx 14; phase 1a	Institute of Pre- and Protohistoric Archaeology, Kiel University
KO180908	OC	ovis aries				tooth (M/3, left, posterior loph)			Begash	TRH-031; VC; C120; ctx 17; phase 1a	Institute of Pre- and Protohistoric Archaeology, Kiel University
KO180914	OC	ovis/capra				tooth (M/3, right, root fragment)			Begash	TRH-008; VI-A; F116; ctx 11; phase 1b	Institute of Pre- and Protohistoric Archaeology, Kiel University
KO180916	OC	ovis aries				tooth (M/3, right, crown fragment)			Begash	TRH-030; IID; A112; ctx 7; phase 3b	Institute of Pre- and Protohistoric Archaeology, Kiel University
KO180917	OC	ovis aries				tooth (M/3, right, root fragment)			Begash	TRH-030; IID; A112; ctx 7; phase 3b	Institute of Pre- and Protohistoric Archaeology, Kiel University
KO180918	OC	ovis/capra				tooth (M/3, right, root fragment, spanning hypoplasia)			Begash	T112; IID; a115; ctx 11; phase 2	Institute of Pre- and Protohistoric Archaeology, Kiel University
KO180919	OC	ovis/capra				tooth (M/3, right, crown fragment)			Begash	T112; IID; a115; ctx 11; phase 2	Institute of Pre- and Protohistoric Archaeology, Kiel University
KO181197	OC	ovis aries				tooth (M/3, fragment)			Begash	TRH-005; IID; D111; ctx 9; phase 1b	Institute of Pre- and Protohistoric Archaeology, Kiel University
KO181198	OC	ovis/capra				tooth (M/2, fragment)			Begash	TRH-009; IA; Y099; ctx 10; phase 1b	Institute of Pre- and Protohistoric Archaeology, Kiel University
KO181199	OC	ovis/capra				tooth (M/3, left, posterior loph)			Begash	TRH-002; IID; B115; ctx 9; phase 1b	Institute of Pre- and Protohistoric Archaeology, Kiel University
KO181200	OC	ovis aries				tooth (dp3, left)			Begash	TRH-006; VC; C117; ctx 11; phase 1b	Institute of Pre- and Protohistoric Archaeology, Kiel University
KO181201	OC	ovis aries				tooth (M2, fragment)			Begash	TRH-004; VC; C119; ctx 16; phase 1b	Institute of Pre- and Protohistoric Archaeology, Kiel University
KO181202	OC	ovis/capra				tooth (M/2, left, fragment)			Begash	TRH-015; VIA; F117; ctx 4; phase 3b	Institute of Pre- and Protohistoric Archaeology, Kiel University
KO181203	OC	ovis aries				tooth (incisor)			Begash	TRH-001; IID; A115; ctx 9; phase 1b	Institute of Pre- and Protohistoric Archaeology, Kiel University
KO181204	OC	ovis/capra				tooth (molar fragment)			Begash	TRH-001; IID; A115; ctx 9; phase 1b	Institute of Pre- and Protohistoric Archaeology, Kiel University
KO181205	OC	ovis aries				tooth (M1, left)			Begash	TRH-007; ID; B101; ctx 8; phase 1b	Institute of Pre- and Protohistoric Archaeology, Kiel University
KO181206	OC	ovis/capra				tooth (molar fragment)			Begash	TRH-017; VIA; G117; ctx 8; phase 3b	Institute of Pre- and Protohistoric Archaeology, Kiel University
KO181207	OC	ovis/capra				tooth (M/1, left, fragment)			Begash	TRH-107; IID; C113; ctx 15; phase 1b	Institute of Pre- and Protohistoric Archaeology, Kiel University
KO181295	OC	ovis				tooth (dp3, left)			Begash	TRH_070; VC; D116; ctx 14; phase 1b	Institute of Pre- and Protohistoric Archaeology, Kiel University
KO181960	OC	caprine				bone; scapula			Begash	BG0014; ASIL 5211; IB Z102 ctx 14; phase 1a	Institute of Pre- and Protohistoric Archaeology, Kiel University
KO181961	OC	ovis aries				bone; tibia			Begash	BG0002; ASIL 5219; IA y099 ctx 14; phase 1a	Institute of Pre- and Protohistoric Archaeology, Kiel University
KO181962	OC	capra hircus	G3	Beg-EBA-1	C	bone; humerus			Begash	BG0041; ASIL 5192; IA y100 ctx 15; phase 1a	Institute of Pre- and Protohistoric Archaeology, Kiel University
KO181963	OC	ovis aries				bone; humerus			Begash	BG0029; ASIL 5186; IB y102 ctx 15; phase 1a	Institute of Pre- and Protohistoric Archaeology, Kiel University
KO181964	OC	ovis aries				bone; radius			Begash	BG0013; ASIL 5209; IB z102 ctx 14; phase 1a	Institute of Pre- and Protohistoric Archaeology, Kiel University
KO181965	OC	caprine				bone; mandible			Begash	BG0005; ASIL 5222; IA z099 ctx 14; phase 1a	Institute of Pre- and Protohistoric Archaeology, Kiel University
KO181966	OC	caprine				bone; mandible			Begash	BG0037; ASIL 5205; IA z100 ctx 15; phase 1a	Institute of Pre- and Protohistoric Archaeology, Kiel University
KO181967	OC	ovis aries				bone; ulna			Begash	BG0007; ASIL 5195; IB y102 ctx 14; phase 1a	Institute of Pre- and Protohistoric Archaeology, Kiel University
KO181968	OC	ovis aries				bone; radius			Begash	BG0009; ASIL 5194; IB y101 ctx 14; phase 1a	Institute of Pre- and Protohistoric Archaeology, Kiel University
KO181969	OC	ovis aries				bone; radius			Begash	BG0006; ASIL 5200; IA y100 ctx 14; phase 1a	Institute of Pre- and Protohistoric Archaeology, Kiel University
KO181970	OC	ovis aries				bone; radius			Begash	BG0049; ASIL 5287; VC c116 ctx 14; phase 1b	Institute of Pre- and Protohistoric Archaeology, Kiel University
KO181971	OC	caprine				bone; mandible			Begash	BG0097; ASIL 5323; ID c103 ctx 8; phase 1b	Institute of Pre- and Protohistoric Archaeology, Kiel University
KO181972	OC	caprine				bone; tibia			Begash	BG0045; ASIL 5288; VC c120 ctx 16; phase 1b	Institute of Pre- and Protohistoric Archaeology, Kiel University
KO181973	OC	caprine				bone; tibia			Begash	BG0055; ASIL 5310; IB z102 ctx 6; phase 1b	Institute of Pre- and Protohistoric Archaeology, Kiel University
KO181974	OC	ovis aries				bone; metatarsal			Begash	BG0090; ASIL 5305; ID c102 ctx 8; phase 1b	Institute of Pre- and Protohistoric Archaeology, Kiel University
KO181975	OC	capra hircus	FAIL			bone; tibia			Begash	BG0099; ASIL 5298; ID b101 ctx 10; phase 1b	Institute of Pre- and Protohistoric Archaeology, Kiel University
KO181976	OC	capra sibirica				bone; pelvis			Begash	BG0117; ASIL 5320; VIA e120 ctx 16; phase 1b	Institute of Pre- and Protohistoric Archaeology, Kiel University
KO181977	OC	ovis aries				bone; humerus			Begash	BG0053; ASIL 5266; IB z101 ctx6; phase 1b	Institute of Pre- and Protohistoric Archaeology, Kiel University
KO181978	OC	ovis aries				bone; humerus			Begash	BG0107; ASIL 5267; IA y099 ctx 5; phase 1b	Institute of Pre- and Protohistoric Archaeology, Kiel University
KO182316	OC	ovis aries				bone; radius			Begash	BG0031; ASIL: 52010; IB; y102; ctx 15; phase 1a	Institute of Pre- and Protohistoric Archaeology, Kiel University
KO182317	OC	ovis aries				bone; humerus			Begash	BG0040; ASIL: 5183; IB; y101; ctx 19; phase 1a	Institute of Pre- and Protohistoric Archaeology, Kiel University
KO182318	OC	caprine				bone; rib			Begash	BG0021; ASIL: 5208; IC; a099; ctx 15; phase 1a	Institute of Pre- and Protohistoric Archaeology, Kiel University
KO182319	OC	ovis aries				bone; humerus			Begash	BG0033; ASIL: 5197; IB; z101; ctx15; phase 1a	Institute of Pre- and Protohistoric Archaeology, Kiel University
KO182320	OC	caprine				bone; rib			Begash	BG0041a; ASIL: 5218; IB; z102; ctx 23; phase 1a	Institute of Pre- and Protohistoric Archaeology, Kiel University
KO182321	OC	ovis aries				bone; metacarpal			Begash	BG0025; ASIL: 5201; IC; a100; ctx 14; phase 1a	Institute of Pre- and Protohistoric Archaeology, Kiel University
KO182322	OC	ovis aries				bone; metatarsal			Begash	BG0027; ASIL: 5198; IC; b100; ctx 14; phase 1a	Institute of Pre- and Protohistoric Archaeology, Kiel University
KO182323	OC	ovis aries				bone; metacarpal			Begash	BG0019; ASIL: 5212; IC; b100; ctx 15; phase 1a	Institute of Pre- and Protohistoric Archaeology, Kiel University
KO182324	OC	ovis aries				bone; metacarpal			Begash	BG0008; ASIL 5203; IB; y102; ctx 14; phase 1a	Institute of Pre- and Protohistoric Archaeology, Kiel University
KO182325	OC	ovis aries				bone; radius			Begash	BG0012; ASIL: 5193; IB; z102; ctx 14; phase 1a	Institute of Pre- and Protohistoric Archaeology, Kiel University
KO182326	OC	ovis aries				bone; scapula			Begash	BG0010; ASIL: 5202; IB; z102; ctx 14; phase 1a	Institute of Pre- and Protohistoric Archaeology, Kiel University
KO182327	Capra	capra hircus	FAIL			bone; metatarsal			Begash	BG0017; ASIL: 5221; IC; b099; ctx 15; phase 1a	Institute of Pre- and Protohistoric Archaeology, Kiel University
KO181034	OC	ovis aries				tooth; dp/4	dp/4-9; M/1-8; M/2-6		Bozshakol	Boz-117; R.1, layer 3	Institute of Pre- and Protohistoric Archaeology, Kiel University
KO180905	OC	ovis aries				tooth; dp/4			Dali	TRH-59; DL-OP2; J4; ctx 21; phase 1	Institute of Pre- and Protohistoric Archaeology, Kiel University
KO180906	OC	ovis aries				bone; mandible			Dali	TRH-53c; DL-OP2; I1; ctx 24; phase 1	Institute of Pre- and Protohistoric Archaeology, Kiel University
KO180909	OC	ovis aries				tooth; M/3			Dali	TRH-027; OP2; J6; ctx 29; phase 1	Institute of Pre- and Protohistoric Archaeology, Kiel University
KO180910	OC	ovis aries				tooth; M/3			Dali	TRH-050; OP3; H99; ctx 19; phase 1	Institute of Pre- and Protohistoric Archaeology, Kiel University
KO180911	OC	capra hircus	G3	Dal-EBA-2	A	tooth; M/3			Dali	TRH-022; OP2; J5; ctx 20; phase 1	Institute of Pre- and Protohistoric Archaeology, Kiel University
KO180912	OC	ovis aries				bone; mandible			Dali	TRH-085; OP2; I1; ctx 21; phase 1	Institute of Pre- and Protohistoric Archaeology, Kiel University
KO180915	OC	ovis aries				tooth (M/3, left, root fragment)			Dali	TRH-026; OP2; I6; ctx 17; phase 2	Institute of Pre- and Protohistoric Archaeology, Kiel University
KO181937	OC	capra hircus	FAIL			tooth left premolar			Dali	OP2; H2 ctx 21; phase 1	Institute of Pre- and Protohistoric Archaeology, Kiel University
KO181944	OC	ovis aries				tooth right upper premolar			Dali	OP2; ctx 28 J5; phase 1	Institute of Pre- and Protohistoric Archaeology, Kiel University
KO181945	OC	ovis aries				tooth left upper molar			Dali	OP2; ctx 20 J5; phase 1	Institute of Pre- and Protohistoric Archaeology, Kiel University
KO181947	OC	capra hircus	G3	Dal-EBA-3	A	tooth right upper molar			Dali	OP2; I1 ctx 21; phase 1	Institute of Pre- and Protohistoric Archaeology, Kiel University
KO181948	OC	ovis aries				tooth right M/2 fragment			Dali	OP2; ctx 24 J1; phase 1	Institute of Pre- and Protohistoric Archaeology, Kiel University
KO181949	OC	ovis aries				tooth right M/2			Dali	BR2; ctx 10 T033; phase 3	Institute of Pre- and Protohistoric Archaeology, Kiel University
KO181979	OC	ovis aries				bone; long bone			Dali	DL-OP2 I2 ctx 33; phase 1	Institute of Pre- and Protohistoric Archaeology, Kiel University
KO181980	OC	ovis aries				bone; pubis			Dali	DL-OP2 J6 ctx 28; phase 1	Institute of Pre- and Protohistoric Archaeology, Kiel University
KO181981	OC	ovis aries				bone; metapodial			Dali	DL-OP2 J6 ctx 28; phase 1	Institute of Pre- and Protohistoric Archaeology, Kiel University
KO181982	OC	ovis aries				bone; metapodial			Dali	DL-OP2 J6 ctx 28; phase 1	Institute of Pre- and Protohistoric Archaeology, Kiel University
KO181983	OC	ovis aries				bone; radius			Dali	DL-OP2 J6 ctx 28; phase 1	Institute of Pre- and Protohistoric Archaeology, Kiel University
KO181984	OC	ovis aries				tooth left M2 fragment			Dali	DL-OP2 J0 ctx 24; phase 1	Institute of Pre- and Protohistoric Archaeology, Kiel University
KO181985	OC	ovis aries				tooth left P/3 fragment			Dali	DL-OP2 J0 ctx 24; phase 1	Institute of Pre- and Protohistoric Archaeology, Kiel University
KO181986	OC	ovis aries				bone; metapodial			Dali	DL-OP2 J0 ctx 24; phase 1	Institute of Pre- and Protohistoric Archaeology, Kiel University
KO181988	OC	ovis aries				bone; radius			Dali	ASIL: 4047; DL-OP2 I2 ctx 32; phase 1	Institute of Pre- and Protohistoric Archaeology, Kiel University
KO181989	OC	ovis aries				bone; radius			Dali	ASIL: 4034; DL-OP2 J6 ctx 26; phase 1	Institute of Pre- and Protohistoric Archaeology, Kiel University
KO181996	OC	ovis aries				bone; humerus			Dali	DL-OP2 J5 ctx 28; phase 1	Institute of Pre- and Protohistoric Archaeology, Kiel University
KO181997	OC	ovis aries				bone; ulna			Dali	DL-OP2 J5 ctx 28; phase 1	Institute of Pre- and Protohistoric Archaeology, Kiel University
KO181998	OC	caprine				bone; humerus			Dali	DL-OP2 J5 ctx 28; phase 1	Institute of Pre- and Protohistoric Archaeology, Kiel University
KO181999	OC	ovis aries				bone; metatarsal			Dali	DL-OP2 J5 ctx 28; phase 1	Institute of Pre- and Protohistoric Archaeology, Kiel University
KO181017	OC	ovis aries				tooth (M/1, left)	8		Myrzhik	MYRZ_165; 1980	Institute of Pre- and Protohistoric Archaeology, Kiel University
KO181218	OC	ovis aries				tooth (P/3, left)	M/1-14; M/2-14; M/3-11		Myrzhik	MYRZ_196A; 1984	Institute of Pre- and Protohistoric Archaeology, Kiel University
KO181219	Capra	capra hircus	G3	Myr-LBA-1	A	tooth (P/3, left)	P/4-6; M/1-8; M/2-8; M/3-3		Myrzhik	MYRZ_193	Institute of Pre- and Protohistoric Archaeology, Kiel University
KO181221	Capra	capra hircus	FAIL			tooth (P/3, left)	P/4-erupting; M/1-8; M/2-6; M/3-erupting		Myrzhik	MYRZ-194	Institute of Pre- and Protohistoric Archaeology, Kiel University
KO181231	OC	ovis/capra				tooth (dp/4, left)	dp/4-6; M/1-5		Myrzhik	MYRZ-204	Institute of Pre- and Protohistoric Archaeology, Kiel University
KO181233	OC	ovis aries				tooth (dp/4, right)	P/4-6; M/1-5		Myrzhik	MYRZ-205	Institute of Pre- and Protohistoric Archaeology, Kiel University
KO181413	Capra?	capra hircus	G3	Rub-LBA-1	A	tooth left P/4	P/4-5; M/1-8; M/2-5		Rublov-6	RUB-F006; KAE-2002; PR-VI; 243/3	Institute of Pre- and Protohistoric Archaeology, Kiel University
KO181414	OC	ovis aries				tooth left dp/4	dp/4-6; M/1-8		Rublov-6	RUB-F007; KAE-2000; PR-VI; 133/10	Institute of Pre- and Protohistoric Archaeology, Kiel University
KO181415	Capra?	capra hircus	G3	Rub-LBA-2	A	tooth right P/4	P/4-2; M/1-8; M/2-8		Rublov-6	RUB-F008; KAE-2002; PR-VI; 238/3	Institute of Pre- and Protohistoric Archaeology, Kiel University
KO181420	OC	ovis aries				tooth right dp/4	dp/4-8; M/1-5		Rublov-6	RUB-F013; PR-VI; 137,139/3	Institute of Pre- and Protohistoric Archaeology, Kiel University
KO181421	OC	ovis aries				tooth right P/3	M/1-10		Rublov-6	RUB-F014; PR-VI; 136/5	Institute of Pre- and Protohistoric Archaeology, Kiel University
KO181014	OC	ovis aries				tooth (M/3, right, fragment)	present teeth damaged		Taldy-Sai	T-180; 2006; R1; z11; 95-110cm; phase 1	Institute of Pre- and Protohistoric Archaeology, Kiel University
KO181015	OC	ovis/capra				tooth (M/3, right, fragment)	present teeth damaged		Taldy-Sai	TC-21; 2006; R1; x11-ts11; phase 1	Institute of Pre- and Protohistoric Archaeology, Kiel University
KO181016	OC	ovis aries				tooth (M/3, left, posterior loph)	M/2-10; M/3-8		Taldy-Sai	2004; brovka V-3; E8-E9; 85-115cm;phase 2	Institute of Pre- and Protohistoric Archaeology, Kiel University
KO181038	OC	ovis aries				tooth (M/1, right, anterior loph)	M/1-10; M/2-8		Taldy-Sai	TS-012; '07; R1; pit; south wall under rock; phase 2	Institute of Pre- and Protohistoric Archaeology, Kiel University
KO181049	OC	ovis/capra				tooth (M/1, right)	8		Taldy-Sai	TS-021a; '06; R1; x11-ts11; phase1	Institute of Pre- and Protohistoric Archaeology, Kiel University
KO181050	OC	ovis/capra				tooth (M/1, left)	5		Taldy-Sai	TS-017; '04; brovka V-3; E8-E9; 85-115cm; phase 1	Institute of Pre- and Protohistoric Archaeology, Kiel University
KO181051	Capra	capra hircus	G3	Tal-LBA-1	D	tooth (dp/4, right)	dp/4-6;M/1-6		Taldy-Sai	TS-024; R.1, 0d, pereorlozhonyi sloj; phase 2	Institute of Pre- and Protohistoric Archaeology, Kiel University
KO181236	OC	ovis aries				tooth (dp4, left)	N/A		Taldy-Sai	TS_111; 2007; no grid; 160-170 cm; phase 1	Institute of Pre- and Protohistoric Archaeology, Kiel University
KO181237	OC	ovis aries				tooth (dp/4, right)	N/A		Taldy-Sai	TS_112; 2007; no grid; 160-170 cm; phase 1	Institute of Pre- and Protohistoric Archaeology, Kiel University
KO181238	OC	capra hircus	G3	Tal-LBA-2	A	tooth (M/1, right)	6		Taldy-Sai	TS_020; PI, quad 09; phase 2	Institute of Pre- and Protohistoric Archaeology, Kiel University
KO181239	OC	ovis aries				tooth (M/3, right)	N/A		Taldy-Sai	TS_206; PII; B15; 30-40 cm; phase 2	Institute of Pre- and Protohistoric Archaeology, Kiel University
KO181241	OC	ovis aries				tooth (M1, left)	N/A		Taldy-Sai	TS_122; eastern pit; 3B; phase 2	Institute of Pre- and Protohistoric Archaeology, Kiel University
KO181242	OC	capra hircus	G3	Tal-MBA-2	A	tooth (M1, right)	N/A		Taldy-Sai	TS_040; G10, sector 3; phase 1	Institute of Pre- and Protohistoric Archaeology, Kiel University
KO181243	OC	ovis aries				tooth (M3, left)	1*		Taldy-Sai	TS_234; PI; L10; 72 cm; phase 2	Institute of Pre- and Protohistoric Archaeology, Kiel University
KO181244	OC	capra hircus	FAIL			tooth (M3, right)	3*		Taldy-Sai	TS_233;PI; L10; 72 cm; phase 2	Institute of Pre- and Protohistoric Archaeology, Kiel University
KO181245	OC	ovis aries				tooth (M2, right)	3*		Taldy-Sai	TS_237; PI; L10; 72 cm; phase 2	Institute of Pre- and Protohistoric Archaeology, Kiel University
KO181246	Capra?	capra hircus	G3	Tal-LBA-3	C	tooth (M/1, right)	8		Taldy-Sai	TS_183; PII; B10; 25 cm; phase 2	Institute of Pre- and Protohistoric Archaeology, Kiel University
KO181247	OC	ovis aries				tooth (Dp4, right)	N/A		Taldy-Sai	TS_149; Sh10; phase 1	Institute of Pre- and Protohistoric Archaeology, Kiel University
KO181248	OC	ovis aries				tooth (Dp4, left)	N/A		Taldy-Sai	TS_148; Sh10; 2006; phase 1	Institute of Pre- and Protohistoric Archaeology, Kiel University
KO181249	OC	ovis aries				tooth (M/1, left)	≤6		Taldy-Sai	TS_037; PI; Zh11; phase 1	Institute of Pre- and Protohistoric Archaeology, Kiel University
KO181250	Procapra?	procapra?				tooth (M1, left)	N/A		Taldy-Sai	TS_163; PI; m/y; O11-N11; 3B O11-O12; 15cm; phase 2	Institute of Pre- and Protohistoric Archaeology, Kiel University
KO181251	OC	ovis/capra				tooth (M1, fragment)	N/A		Taldy-Sai	TS_050; PI; Zh11; 130-135 cm; phase 1	Institute of Pre- and Protohistoric Archaeology, Kiel University
KO181252	OC	capra hircus	G3	Tal-MBA-3	A	tooth (M1, right)	N/A		Taldy-Sai	TS_184; PII; A17; 50 cm; phase 1	Institute of Pre- and Protohistoric Archaeology, Kiel University
KO181254	OC	ovis aries				tooth (M1, right)	N/A		Taldy-Sai	TS_073; PI; Zh8; 220 cm; oven pit; phase 1	Institute of Pre- and Protohistoric Archaeology, Kiel University
KO181255	OC	ovis aries				tooth (M1, left)	N/A		Taldy-Sai	TS_156; m/g; z10-u10; 2005; phase 1	Institute of Pre- and Protohistoric Archaeology, Kiel University
KO181257	Capra?	ovis aries				tooth (dp/4, right)	7		Taldy-Sai	TS_143; PI; ZhZh9; 105-115 cm; 2003; phase 1	Institute of Pre- and Protohistoric Archaeology, Kiel University
KO181259	Capra	capra				tooth (dp/4, left)	N/A		Taldy-Sai	TS_054; P1; zh12; 20-25 cm; phase 2	Institute of Pre- and Protohistoric Archaeology, Kiel University
KO181260	Capra	ovis aries				tooth (P/3, left)	P/4-8; M/1-7; M/2-2		Taldy-Sai	TS_324; phase 2	Institute of Pre- and Protohistoric Archaeology, Kiel University
KO181261	OC	ovis aries				bone (petrous)			Taldy-Sai	TS_140; phase 1	Institute of Pre- and Protohistoric Archaeology, Kiel University
KO181264	OC	ovis aries				tooth (M3, right)	3*		Taldy-Sai	TS_139; phase 1	Institute of Pre- and Protohistoric Archaeology, Kiel University
KO181265	OC	capra hircus	G3	Tal-MBA-4	C	tooth (dp/4, left)	12		Taldy-Sai	TS_119; 90-120cm; 2007; phase 1	Institute of Pre- and Protohistoric Archaeology, Kiel University
KO181266	Capra?	ovis aries				tooth (P/3, right)	M/2-8		Taldy-Sai	TS_118; 90-120cm; 2007; phase 1	Institute of Pre- and Protohistoric Archaeology, Kiel University
KO181267	OC	ovis/capra				tooth (M3, left)	3*		Taldy-Sai	TS_158; phase 1	Institute of Pre- and Protohistoric Archaeology, Kiel University
KO181268	Capra	ovis aries				tooth (P/3, right)	N/A		Taldy-Sai	TS_004; PI; L10; 5-10cm; phase 1	Institute of Pre- and Protohistoric Archaeology, Kiel University
KO181269	OC	ovis aries				tooth (M2, left)	N/A		Taldy-Sai	TS_075; PI; Zh7-37; 100-125cm; phase 1	Institute of Pre- and Protohistoric Archaeology, Kiel University
KO181424	Capra?	ovis aries				tooth left dp/4	dp/4-12; M/1-8; M/2-6		Taldy-Sai	TS_356; PI; T13; 30cm; 2007; phase 2	Institute of Pre- and Protohistoric Archaeology, Kiel University
KO181425	Capra?	capra hircus	G3	Tal-LBA-4	A	tooth right P/3	P/3-N/A; M/1-8		Taldy-Sai	TS_387; PI; J10-P10; balk wall; phase 2	Institute of Pre- and Protohistoric Archaeology, Kiel University
KO181426	Capra	capra hircus	G3	Tal-LBA-5	A	tooth right M/1	M/1-8; M/2-5		Taldy-Sai	TS_379; R11; 30-55cm; phase 2	Institute of Pre- and Protohistoric Archaeology, Kiel University
KO181427	Capra	capra				tooth left dp/4	dp/4-8; M/1-8		Taldy-Sai	TS_337; A8; 40cm; 1998; phase 2	Institute of Pre- and Protohistoric Archaeology, Kiel University
KO181428	Capra	capra hircus	G3	Tal-LBA-6	A	tooth left P/3	P/4-6; M/1-8; M/2-6; M/3-erupting		Taldy-Sai	TS_360; O11-P11; 10-25 cm; phase 2	Institute of Pre- and Protohistoric Archaeology, Kiel University
KO181429	Capra	capra hircus	FAIL			tooth left M/1	7 or 8		Taldy-Sai	TS_338; B'; 40cm; 1998; phase 2	Institute of Pre- and Protohistoric Archaeology, Kiel University
KO181430	Capra?	capra hircus	G3	Tal-MBA-5	A	tooth left M/3 posterior loph	10		Taldy-Sai	TS_413; PI; U10; 2006; phase 1	Institute of Pre- and Protohistoric Archaeology, Kiel University
KO181431	OC	ovis aries				tooth left M/1	M/1-8; M/2-6		Taldy-Sai	TS_367; T7; from pit; 1998; phase 1	Institute of Pre- and Protohistoric Archaeology, Kiel University
KO181622	Capra?	capra hircus	G3	Tal-LBA-7	A	tooth right M/1	M/1-8; M/2-6; M/3-erupting		Taldy-Sai	TS_421; PI, P-11, 25-40 cm; 2005; phase 2	Institute of Pre- and Protohistoric Archaeology, Kiel University
KO181623	Capra	capra hircus	G3	Tal-LBA-8	A	tooth left P/3	P/4-8; M/1-8; M/2-8; M/3-4		Taldy-Sai	TS_422; PI, P-11, 25-40 cm; 2005; phase 2	Institute of Pre- and Protohistoric Archaeology, Kiel University
KO181624	Capra	capra				tooth right dp/4	dp/4-12; M/1-7		Taldy-Sai	TS_425; PI, K16-K17; 40-50 cm; 2016; phase 2	Institute of Pre- and Protohistoric Archaeology, Kiel University
KO181625	Capra?	ovis aries				tooth left dp/4	dp/4-7; M/1-5		Taldy-Sai	TS_436; PI, M16-B16; 50cm; 2016; phase 2	Institute of Pre- and Protohistoric Archaeology, Kiel University
KO180913	OC	ovis aries				tooth (M/3, right, root fragment)			Tasbas	T-025; 13C; ctx 20; phase 2b	Institute of Pre- and Protohistoric Archaeology, Kiel University
KO181208	OC	ovis aries				tooth (P3, left)	N/A		Uch-Kurbu	Pit 1	Institute of Pre- and Protohistoric Archaeology, Kiel University
KO181626	OC	capra hircus	G3	Zam-IA-1	A	tooth right P/3 fragment	P/4-9; M/1-13; M/2-11; M/3-10		ZU1-1	ASIL:6813	Institute of Pre- and Protohistoric Archaeology, Kiel University
KO181630	Capra	capra hircus	G3	Zam-IA-2	A	tooth right dp/3	dp/4-5		ZU1-1	ASIL:6817	Institute of Pre- and Protohistoric Archaeology, Kiel University
KG170112	Capra	ovis aries				bone; distal tibia			Begash	BG0084; ASIL: 5289; VC; d116; ctx 14; phase 1b	Institute of Pre- and Protohistoric Archaeology, Kiel University
KG170113	OC	ovis aries				tooth; P/4; P/3			Dali	TRH-53; Bronze Age; phase 1	Institute of Pre- and Protohistoric Archaeology, Kiel University
KG170114	OC	ovis aries				tooth; M/1	P/4-erupting; M/1-5; M/2-erupting; M/3-erupting		Taldy-Sai	TS-06; PI, 2007; eastern pit under northern wall; 160-170cm; phase 1	Institute of Pre- and Protohistoric Archaeology, Kiel University
KG170115	OC	ovis/capra				tooth; P/4	M/2-8; M/3-5		Bozshakol	Boz-03; Bronze Age	Institute of Pre- and Protohistoric Archaeology, Kiel University
KG170116	OC	capra hircus	G3	Boz-LBA-11	A	bone; horn core		HCl-31.4mm; HCb-17.8mm	Bozshakol	Boz-11; Bronze Age	Institute of Pre- and Protohistoric Archaeology, Kiel University
KG170117	Capra	capra hircus	G3	Beg-LBA-1	C	bone; PH1			Begash	BG0185; ASIL: 5631; IID; c112; ctx 11; phase 2	Institute of Pre- and Protohistoric Archaeology, Kiel University
KG170118	OC	ovis aries				tooth; P/3	present teeth damaged		Taldy-Sai	TS-06; PI, 2007; eastern pit under northern wall; 160-170cm; phase 1	Institute of Pre- and Protohistoric Archaeology, Kiel University
KG170119	OC	ovis/capra				tooth; P/4	P/4-8; M/1-11		Taldy-Sai	TC-19; Bronze Age; Phase 2	Institute of Pre- and Protohistoric Archaeology, Kiel University
KG170120	OC	capra hircus	G3	Boz-LBA-1	A	tooth; P/4	M/1-7; M/2-6		Bozshakol	Boz-01; Bronze Age	Institute of Pre- and Protohistoric Archaeology, Kiel University
KG170121	OC	capra hircus	G3	Boz-LBA-5	A	tooth; P/3	M/1-8; M/2-8		Bozshakol	Boz-05; Bronze Age	Institute of Pre- and Protohistoric Archaeology, Kiel University
KG170122	OC	capra hircus	G3	Boz-LBA-4	A	tooth; P/3	M/1-9; M/2-7; M/3-3		Bozshakol	Boz-04; Bronze Age	Institute of Pre- and Protohistoric Archaeology, Kiel University
KG170123	OC	ovis/capra				bone; horn core			Begash	BG0113; ASIL: 5274; VC; e118; ctx 8; phase 1b	Institute of Pre- and Protohistoric Archaeology, Kiel University
KG170124	Ibex	ovis aries				bone; cervical vert			Begash	BG0206; ASIL: 5676; IA; y100; ctx 3; phase 3a	Institute of Pre- and Protohistoric Archaeology, Kiel University
KG170125	OC	ovis/capra				tooth; right M/3 fragment	present teeth damaged		Taldy-Sai	TS-20; Bronze Age; Phase 2	Institute of Pre- and Protohistoric Archaeology, Kiel University
KG170126	OC	ovis/capra				tooth; left P/4	P/4-8; M/1-11		Taldy-Sai	TS-22; P1; X11-Ts11; 140-150cm; Phase 1	Institute of Pre- and Protohistoric Archaeology, Kiel University
KG170127	OC	ovis aries				tooth; left P/4	P/4-10; M/1-14		Taldy-Sai	TS-18; Bronze Age; Phase 1	Institute of Pre- and Protohistoric Archaeology, Kiel University
KG170128	OC	capra hircus	G3	Boz-LBA-10	A	bone; horn core		HCl-33.3mm; 18.7mm	Bozshakol	Boz-10; Bronze Age	Institute of Pre- and Protohistoric Archaeology, Kiel University
KG170129	Capra	capra hircus	FAIL			bone; ulna			Begash	BG0100; ASIL: 5300; IB; y101; ctx 5; phase 1b	Institute of Pre- and Protohistoric Archaeology, Kiel University
KG170130	Capra	capra hircus	FAIL			bone; ph1			Begash	BG0145; ASIL: 5658; ID; c101; ctx 6; phase 2	Institute of Pre- and Protohistoric Archaeology, Kiel University
KG170131	Capra	capra hircus	G3	Uch-LBA-1	C	tooth; left dp/4	6		Uch-Kurbu	UK-01; Bronze Age	Institute of Pre- and Protohistoric Archaeology, Kiel University
KG170132	OC	ovis/capra				tooth; right M/3 fragment			Begash	T-001; IID; a115; ctx 9; phase 1b	Institute of Pre- and Protohistoric Archaeology, Kiel University
KG170133	OC	ovis/capra				tooth; right P/3			Begash	T-002b; IID; b115; ctx 9; phase 1b	Institute of Pre- and Protohistoric Archaeology, Kiel University
KG170134	Ibex					bone (partial burn); tibia			Begash	BG0026; IC; b100; ctx 14; phase 1a	Institute of Pre- and Protohistoric Archaeology, Kiel University
KG170135	Ibex					bone; ph1			Begash	BG0200; IA; y099; ctx 3; phase 3a	Institute of Pre- and Protohistoric Archaeology, Kiel University
KG170136	Capra	capra hircus	G3	Beg-IA-2	D	bone; humerus			Begash	BG0294; ASIL: 5785; IID; b111; ctx 7; phase 3b	Institute of Pre- and Protohistoric Archaeology, Kiel University
KG170137	Ibex	ovis aries				bone; astragalus			Begash	BG0376; IIIB; f103; ctx 3; phase 5	Institute of Pre- and Protohistoric Archaeology, Kiel University
KG170138	Capra	capra				bone; astragalus			Begash	BG0141;ID; a104; ctx 6; phase 2	Institute of Pre- and Protohistoric Archaeology, Kiel University
KG170139	Ibex	ovis aries				bone; cervical vert			Begash	BG0206; ASIL: 5676; IA; y100; ctx 3; phase 3a	Institute of Pre- and Protohistoric Archaeology, Kiel University
KG170140	Ibex					bone; calcaneus			Begash	BG0442; VC; e119; ctx 2; phase 6	Institute of Pre- and Protohistoric Archaeology, Kiel University
KG160125	Capra	capra hircus	G3	Beg-IA-3	A	tooth; dp/4			Begash	TRH068; IVB;g112;ctx5;phase3b	Institute of Pre- and Protohistoric Archaeology, Kiel University
KG160126	Capra	capra hircus	G3	Dal-MBA-1	A	tooth; P/4			Dali	TRH051; OP1;d1;ctx5; phase 2	Institute of Pre- and Protohistoric Archaeology, Kiel University
KG160127	Capra	capra hircus	G3	Tas-LBA-1	A	tooth; P/3			Tasbas	T-066; 14a;ctx10; phase 2b	Institute of Pre- and Protohistoric Archaeology, Kiel University
KG160128	OC	ovis aries				tooth; M/3			Tasbas	T-039; 16e;ctx106; phase 2a	Institute of Pre- and Protohistoric Archaeology, Kiel University
KG160129	Capra	capra hircus	G3	Tas-LBA-2	A	tooth; P/4			Tasbas	T-055; 13a;ctx17; phase 2b	Institute of Pre- and Protohistoric Archaeology, Kiel University
KG160130	Capra	capra hircus	G3	Beg-IA-1	D	tooth; P/3			Begash	TRH067; IVB;g112;ctx5;phase3b	Institute of Pre- and Protohistoric Archaeology, Kiel University
KG160131	Capra	capra hircus	G3	Dal-EBA-1	A	tooth; dp/4			Dali	TRH-60; OP2;j4;ctx21; phase 1	Institute of Pre- and Protohistoric Archaeology, Kiel University
KG160132	Capra	capra hircus	G1	Dal-MBA-2	A	bone; horn core			Dali	TRH-47; OP3;h99;ctx19; phase 2	Institute of Pre- and Protohistoric Archaeology, Kiel University
KG160133	Capra	capra hircus	G3	Tas-LBA-3	D	bone; horn core			Tasbas	T-46; 15/16e;cut into 102; phase 2b	Institute of Pre- and Protohistoric Archaeology, Kiel University
KG160134	Capra	capra hircus	G3	Dal-MBA-3	A	tooth; dp/4			Dali	TRH-61; OP3;h99;ctx19; phase 2	Institute of Pre- and Protohistoric Archaeology, Kiel University
KG160135	Capra	capra hircus	G3	Tas-LBA-4	A	tooth; p/3			Tasbas	T-65; 13d; under rocks; phase 2b	Institute of Pre- and Protohistoric Archaeology, Kiel University
KG160136	Capra	capra hircus	G3	Beg-LBA-3	D	tooth; dp/4			Begash	TRH-62; VC;e118;ctx9; phase 2	Institute of Pre- and Protohistoric Archaeology, Kiel University
KG160137	Ibex	capra sibirica		Dal-MBA-4		petrous bone			Dali	TRH-69; OP3;i100;ctx19; phase 2	Institute of Pre- and Protohistoric Archaeology, Kiel University
