# Supplementary material for: High mitochondrial diversity of domesticated goats persisted among Bronze and Iron Age pastoralists in the Inner Asian Mountain Corridor
Source: PLoS One. 2020 May 21;15(5):e0233333. doi: 10.1371/journal.pone.0233333 (PMC7241827; doi:10.1371/journal.pone.0233333)
Supplement: S2 Table — (XLSX) [file pone.0233333.s003.xlsx]

## Sheet: Table S2
Reagent	Volume (μL)
10x ImmoBuffer (Bioline)	2.5
MgCl2 (50 mM)	0.75
dNTPs (each 200 µM)	2
Immolase DNA polymerase (Bioline)	0.2
Primer forward (0.4 μL)	1
Primer reverse (0.4 μL)	1
DMSO	1
Template DNA	1
ddH2O	15.55
