# Supplementary material for: High mitochondrial diversity of domesticated goats persisted among Bronze and Iron Age pastoralists in the Inner Asian Mountain Corridor
Source: PLoS One. 2020 May 21;15(5):e0233333. doi: 10.1371/journal.pone.0233333 (PMC7241827; doi:10.1371/journal.pone.0233333)
Supplement: S4 Table — (XLSX) [file pone.0233333.s005.xlsx]

## Sheet: Table S4
ID	Species	Country	Age	mtDNA haplogroup	Accession	Reference
Bulak1	Capra hircus	Uzbekistan	ca. 1900 BC	A	LS992605	[14]
Bulak2	Capra hircus	Uzbekistan	ca. 1900 BC	A	LS992598	[14]
Bulak4	Capra hircus	Uzbekistan	ca. 1900 BC	B	LS992606	[14]
Bulak5	Capra hircus	Uzbekistan	ca. 1900 BC	D	LS992595	[14]
Chalow1	Capra hircus	Iran	ca. 2200 BC	D	LS992608	[14]
Monjukli4	Capra hircus	Turkmenistan	ca. 4800 BC	A	LS992634	[14]
Monjukli6	Capra hircus	Turkmenistan	ca. 4800 BC	D	LS992631	[14]
Fars2-5	Capra hircus	Iran	ca. 6600 BC	B	LS992610	[14]
Semnan7	Capra hircus	Iran	ca. 6000 BC	D	LS992651	[14]
Kirg55g	Capra hircus	Kyrgyzstan	Modern	D	KR059212	[15]
ChMy46	Capra hircus	Kyrgyzstan	Modern	B	KR059220	[15]
ChIrKsha41	Capra hircus	Iran	Modern	G	KR059213	[15]
IRCH-C3-5039	Capra hircus	Iran	Modern	G	KR059216	[15]
IRCH-F4-5093	Capra hircus	Iran	Modern	G	KR059217	[15]
CS1	Capra sibirica	Russia	Modern	-	DQ246771 + AJ317874	unpublished + [18]
CS2	Capra sibirica	Not provided	Modern	-	NC_020626	[110]
ChChALP08	Capra hircus	Switzerland	Modern	C	KR059223	[15]
ChSpPYY32	Capra hircus	Spain	Modern	C	KR059225	[15]
CaIRI088	Capra hircus	Iran	Modern	F	KR059226	[15]
