# Supplementary material for: High mitochondrial diversity of domesticated goats persisted among Bronze and Iron Age pastoralists in the Inner Asian Mountain Corridor
Source: PLoS One. 2020 May 21;15(5):e0233333. doi: 10.1371/journal.pone.0233333 (PMC7241827; doi:10.1371/journal.pone.0233333)
Supplement: S1 File — (FASTA) [file pone.0233333.s006.fasta]

>Zam-IA-2 Concatenation of 3 sequences
GAGATGTAAATTATGGCTGAATCATCCGATACATACACGCAAACGGAGCATCAATATTCTTTATCTGCCTATTCATACATATCGGACGAGGTCTATATTATGGATCATATTGTATAATGCTTCTATCAGCAGTACATAGTACATTTTACTGCATACTCGTACATAGCACATAGAGTCAAATCCATCCTTGTCAACATGCGTATCCCGTCCACTAGATCACGAGCTTGTTGACCATGCCGCGTGAAACCAGCAACCCGCTTGGCAGGGATCCCTCTTCTCGCTCCGGGCCCATCAACCGTGGGG
>Zam-IA-1 Concatenation of 3 sequences
GAGATGTAAATTATGGCTGAATCATCCGATACATACACGCAAACGGAGCATCAATATTCTTTATCTGCCTATTCATACATATCGGACGAGGTCTATATTATGGATCATATTGTATAATACTTCTATCGGCAGTACATAGTACATTTTACTGCATATTCGTACATGGCACATAGAGTCAAATCCATTCTCGCCAACATGCGTATCCCGTCCACTAGATCACGAGCTTGTTGACCATGCCGCGTGAAACCAGCAACCCGCTTGGCAGGGATCCCTCTTCTCGCTCCGGGCCCATTAACCGTGGGG
>Uch-LBA-1
GAGATGTAAATTATGGCTGAATTATCCGATACATACACGCAAACGGAGCATCAATATTCTTTATCTGCCTATTCATACATATCGGACGAGGTCTATATTATGGATCATATTGTACAATATCCCTATCGATAGTACATGGCACATTTTATTGTATACCCGTACATAGCGCATGAAGTCAAATCCGTCCTCGTCAACATGCATATCCCGTCCACTAGATCACGAGCTTGTTCACCATGCCGCGTGAAACCAGCAACCCGCTTGGCAGGGATCCCTCTTCTCGCTCCGGGCCCATTAATTGTGGGG
>Tas-LBA-4
GAGATGTAAATTATGGCTGAATCATCCGATACATACACGCAAACGGAGCATCAATATTCTTTATCTGCCTATTCATACATATCGGACGAGGTCTATATTATGGATCATATTGTATAATGCTTCTATCGGCAGTACATAGTACATTTTACTGCATATTCGTACATAGCACATAGAGTCAAATCCATTCCTGTCAACATGCGTATCCCGTCCACTAGATCACGAGCTTGTTGACCATGCCGCGTGAAACCAGCAACCCGCTTGGCAGGGATCCCTCTTCTCGCTCCGGGCCCATTAACCGTGGGG
>Tas-LBA-3
GAGATGTAAATTATGGCTGAATCATCCGATACATACACGCAAACGGAGCATCAATATTCTTTATCTGCCTATTCATACATATCGGACGAGGTCTATATTATGGATCATATTGTACAATACTTCCACCGACAGTACATAGTACATTTTACTGTATATTCGTACATAGCACATAAAGTCAAATCCGTTCTTGTCAGCATGCGTATCCCGCCCACTAGATCACGAGCTTGTTGACCATGCCGCGTGAAACCAGCAACCCGCTTGGCAAGGATCCCTCTTCTCGCTCCGGGCCCATTGACCGTGGGG
>Tas-LBA-2
GAGATGTAAATTATGGCTGAATCATCCGATACATACACGCAAACGGAGCATCAATATTCTTTATCTGCCTATTCATACATATCGGACGAGGTCTATATTATGGATCATATTGTATAATGCTTCTATCGGCAGTACATAGTACATTTTACTGCATATTCGTACATGGCACATAGAGTCAAATCCATTCTTGCCAGCATGCGTATCCCGTCCACTAGATCACGAGCTTGTTGACCATGCCGCGTGAAACCAGCAACCCGCTTGGCAGGGATCCCTCTTCTCGCTCCGGGCCCATTAACCGTGGGG
>Tas-LBA-1
GAGATGTAAATTATGGCTGAATCATCCGATACATACACGCAAACGGAGCATCAATATTCTTTATCTGCCTATTCATACATATCGGACGAGGTCTATATTATGGATCATATTGTATAATGCTTCTATCGGCAGTACATAGTACATTCCACTGCATATTCGTACATGGCACATAGAGTCAAATCCATTCTTGCCAACATGCGTATCCCGTCCATTAGATCACGAGCTTATTGACCATGCCGCGTGAAACCAGCAACCCGCTTGGCAGGGATCCCTCTTCTCGCTCCGGGCCCATTAACCGTGGGG
>Tal-MBA-5 Concatenation of 3 sequences
GAGATGTAAATTATGGCTGAATCATCCGATACATACACGCAAACGGAGCATCAATATTCTTTATCTGCCTATTCATACATATCGGACGAGGTCTATATTATGGATCATATTGTATAATGCTTCTATCAGCAGTACATAGTACATTTTACTGCATATTCGTACATAGCACATAGAGTCAAATCCATCCTTGTCAACATGCGTATCCCGTCCACTAGATCACGAGCTTGTTGACCATGCCGCGTGAAACCAGCAACCCGCTTGGCAGGGATCCCTCTTCTCGCTCCGGGCCCATCAACCGTGGGG
>Tal-MBA-4 Concatenation of 3 sequences
GAGATGTAAATTATGGCTGAATTATCCGATACATACACGCAAACGGAGCATCAATATTCTTTATCTGCCTATTCATACATATCGGACGAGGTCTATATTATGGATCATATTGTACAATATCCCTATCGATAGTACATGGCACATTTTATTGTATACCCGTACATAGCGCATGAAGTCAAATCCGTCCTCGTCAACATGCATATCCCGTCCACTAGATCACGAGCTTGTTCACCATGCCGCGTGAAACCAGCAACCCGCTTGGCAGGGATCCCTCTTCTCGCTCCGGGCCCATTAACTGTGGGG
>Tal-MBA-3 Concatenation of 3 sequences
GAGATGTAAATTATGGCTGAATCATCCGATACATACACGCAAACGGAGCATCAATATTCTTTATCTGCCTATTCATACATATCGGACGAGGTCTATATTATGGATCATATTGTATAATGCTTCTATCGGCAGTACATAGTACATTTTACTGCATATTCGTACATGGCACATAGAGTCAAATCCATTCCTGCCAACATGCGTATCCCGTCCACTAGATCACGAGCTTGTTGACCATGCCGCGTGAAACCAGCAACCCGCTTGGCAGGGATCCCTCTTCTCGCTCCGGGCCCATTAACCGTGGGG
>Tal-MBA-2 Concatenation of 3 sequences
GAGATGTAAATTATGGCTGAATCATCCGATACATACACGCAAACGGAGCATCAATATTCTTTATCTGCCTATTCATACATATCGGACGAGGTCTATATTATGGATCATATTGTATAATGCTTCTATCGGCAGTACATAGTACATTTTACTGCATATTCGTACATGGCACATAAAGTCAAATCCATTCCCGCCAACATGCGTATCCCGTCCACTAGATCACGAGCTTGTTGACCATGCCGCGTGAAACCAGCAACCCGCTTGGCAGGGATCCCTCTTCTCGCTCCGGGCCCATTAACCGTGGGG
>Tal-LBA-8 Concatenation of 3 sequences
GAGATGTAAATTATGGCTGAATCATCCGATACATACACGCAAACGGAGCATCAATATTCTTTATCTGCCTATTCATACATATCGGACGAGGTCTATATTATGGATCATATTGTATAATGCTTCTATCAGCAGTACATAGTACATTTTACTGCATATTCGTACATAGCACATAGAGTCAAATCCATCCTTGTCAACATGCGTATCCCGTCCACTAGATCACGAGCTTGTTGACCATGCCGCGTGAAACCAGCAACCCGCTTGGCAGGGATCCCTCTTCTCGCTCCGGGCCCATCAACCGTGGGG
>Tal-LBA-7 Concatenation of 3 sequences
GAGATGTAAATTATGGCTGAATCATCCGATACATACACGCAAACGGAGCATCAATATTCTTTATCTGCCTATTCATACATATCGGACGAGGTCTATATTATGGATCATATTGTATAATGCTTCTATCAGCAGTACATAGTACATTTTACTGCATATTCGTACATAGCACATAGAGTCAAATCCATCCTTGTCAACATGCGTATCCCGTCCACTAGATCACGAGCTTGTTGACCATGCCGCGTGAAACCAGCAACCCGCTTGGCAGGGATCCCTCTTCTCGCTCCGGGCCCATCAACCGTGGGG
>Tal-LBA-6 Concatenation of 3 sequences
GAGATGTAAATTATGGCTGAATCATCCGATACATACACGCAAACGGAGCATCAATATTCTTTATCTGCCTATTCATACATATCGGACGAGGTCTATATTATGGATCATATTGTATAATGCTTCTATCAGCAGTACATAGTACATTTTACTGCATATTCGTACATAGCACATAGAGTCAAATCCATCCTTGTCAACATGCGTATCCCGTCCACTAGATCACGAGCTTGTTGACCATGCCGCGTGAAACCAGCAACCCGCTTGGCAGGGATCCCTCTTCTCGCTCCGGGCCCATCAACCGTGGGG
>Tal-LBA-5 Concatenation of 3 sequences
GAGATGTAAATTATGGCTGAATCATCCGATACATACACGCAAACGGAGCATCAATATTCTTTATCTGCCTATTCATACATATCGGACGAGGTCTATATTATGGATCATATTGTATAATGCTTCTATCGGCAGTACATAGTACATTCTACTGCATATTCGTACATGGCACATAGAGTCAAATCCATTCTTGCCAACATGCGTATCCCGTCCATTAGATCACGAGCTTGTTGACCATGCCGCGTGAAACCAGCAACCCGCTCGGCAGGGATCCCTCTTCTCGCTCCGGGCCCATTAATCGTGGGG
>Tal-LBA-4 Concatenation of 3 sequences
GAGATGTAAATTATGGCTGAATCATCCGATACATACACGCAAACGGAGCATCAATATTCTTTATCTGCCTATTCATACATATCGGACGAGGTCTATATTATGGATCATATTGTATAATGCTTCCATCAGCAGTACATAGTACATTTTACTGCATATTCGTACATAGCACATAGAGTCAAATCCATCCTTGTCAACATGCGTATCCCGTCCACTAGATCACGAGCTTGTTGACCATGCCGCGTGAAACCAGCAACCCGCTTGGCAGGGATCCCTCTTCTCGCTCCGGGCCCATCAACCGTGGGG
>Tal-LBA-3 Concatenation of 3 sequences
GAGATGTAAATTATGGCTGAATTATCCGATACATACACGCAAACGGAGCATCAATATTCTTTATCTGCCTATTCATACATATCGGACGAGGTCTATATTATGGATCATATTGTACAATATCCCTATCGATAGTACATGGCACATTTTATTGTATACCCGTACATAGCGCATGAAGTCAAATCCGTCCTCGTCAACATGCATATCCCGTCCACTAGATCACGAGCTTGTTCACCATGCCGCGTGAAACCAGCAACCCGCTTGGCAGGGATCCCTCTTCTCGCTCCGGGCCCATTAATTGTGGGG
>Tal-LBA-2 Concatenation of 3 sequences
GAGATGTAAATTATGGCTGAATCATCCGATACATACACGCAAACGGAGCATCAATATTCTTTATCTGCCTATTCATACATATCGGACGAGGTCTATATTATGGATCATATTGTATAATGCTTCTATCGGCAGTACATAGTACATTTTACTGCATATTCGTACATGGCACATAGAGTCAAATCCATTCTTGCCAACATGCGTATCCCGTCCACTAGATCACGAGCTTGTTGACCATGCCGCGTGAAACCAGCAACCCGCTTGGCAGGGATCCCTCTTCTCGCTCCGGGCCCATTAACCGTGGGG
>Tal-LBA-1 Concatenation of 3 sequences
GAGATGTAAATTATGGCTGAATCATCCGATACATACACGCAAACGGAGCATCAATATTCTTTATCTGCCTATTCATACATATCGGACGAGGTCTATATTATGGATCATATTGTACAATACTTCCATCGACAGTACATAGTACATTTTACTGTATATTCGTACATAGCACATAAAGTCAAATCCGTCCTTGTCAGCATGCGTATCCCGCCCACTAGATCACGAGCTTGTTGACCATGCCGCGTGAAACCAGCAACCCGCTTGGCAAGGATCCCTCTTCTCGCTCCGGGCCCATTAACCGTGGGG
>Rub-LBA-2 Concatenation of 3 sequences
GAGATGTAAATTATGGCTGAATCATCCGATACATACACGCAAACGGAGCATCAATATTCTTTATCTGCCTATTCATACATATCGGACGAGGTCTATATTATGGATCATATTGTATAATGCTTCTATCAGCAGTACATAGTACATTTTACTGCATATTCGTACATAGCGCATAGAGTCAAATCCATCCTTGTCAACATGCGTATCCCGTCCACTAGATCACGAGCTTGTTGACCATGCCGCGTGAAACCAGCAACCCGCTTGGCAGGGATCCCTCTTCTCGCTCCGGGCCCATCAACCGTGGGG
>Rub-LBA-1 Concatenation of 3 sequences
GAGATGTAAATTATGGCTGAATCATCCGATACATACACGCAAACGGAGCATCAATATTCTTTATCTGCCTATTCATACATATCGGACGAGGTCTATATTATGGATCATATTGTATAATGCTCCTATTGGCAGTACATAGTACATTCTACTGCATATTCGTACATGGCACATAGAGTCAAATCCATTCTTGTCAACATGCGTATCCCGTCCACTAGATCACGAGCTTGTTGACCATGCCGCGTGAAACCAGCAACCCGCTTGGCAGGGATCCCTCTTCTCGCTCCGGGCCCATTAACCGTGGGG
>Myr-LBA-1 Concatenation of 3 sequences
GAGATGTAAATTATGGCTGAATCATCCGATACATACACGCAAACGGAGCATCAATATTCTTTATCTGCCTATTCATACATATCGGACGAGGTCTATATTATGGATCATATTGTATAATGCTTCTATCAGCAGTACATAGTACATTTTACTGCATATTCGTACATAGCACATAGAGTCAAATCCATCCTTGTCAACATGCGTATCCCGTCCACTAGATCACGAGCTTGTTGACCATGCCGCGTGAAACCAGCAACCCGCTTGGCAGGGATCCCTCTTCTCGCTCCGGGCCCATCAACCGTGGGG
>Dal-MBA-3
GAGATGTAAATTATGGCTGAATCATCCGATACATACACGCAAACGGAGCATCAATATTCTTTATCTGCCTATTCATACATATCGGACGAGGTCTATATTATGGATCATATTGTATAATGTTTCTATCGGCAGTACATAGTACATTTTACTGCATATTCGTACATGGCACATAGAGTCAAATCCATTCTTGCCAACATGCGTATCCCGTCCACTAGATCACGAGCTTGTTGACCATGCCGCGTGAAACCAGCAACCCGCTTGGCAGGGATCCCTCTTCTCGCTCCGGGCCCATTAACCGTGGGG
>Dal-MBA-1
GAGATGTAAATTATGGCTGAATCATCCGATACATACACGCAAACGGAGCATCAATATTCTTTATCTGCCTATTCATACATATCGGACGAGGTCTATATTATGGATCATATTGTATAATGCTTCTATCAGCAGTACATAGTACATTTTACTGCATATTCGTACATAGCACATAGAGTCAAATCCATCCTTGTCAACATGCGTATCCCGTCCACTAGATCACGAGCTTGTTGACCATGCCGCGTGAAACCAGCAACCCGCTTGGCAGGGATCCCTCTTCTCGCTCCGGGCCCATTAACCGTGGGG
>Dal-EBA-3 Concatenation of 3 sequences
GAGATGTAAATTATGGCTGAATCATCCGATACATACACGCAAACGGAGCATCAATATTCTTTATCTGCCTATTCATACATATCGGACGAGGTCTATATTATGGATCATATTGTATAATGCTCCTATCGGCAGTACATAGTACATTTTACTGCATATTCGTACATGGCACATAGAGTCAAATCCATTCTTGCCAACATGCGTATCCCGTCCACTAGATCACGAGCTTGTTGACCATGCCGCGTGAAACCAGCAACCCGCTTGGCAGGGATCCCTCTTCTCGCTCCGGGCCCATTAACCGTGGGG
>Dal-EBA-2 Concatenation of 3 sequences
GAGATGTAAATTATGGCTGAATCATCCGATACATACACGCAAACGGAGCATCAATATTCTTTATCTGCCTATTCATACATATCGGACGAGGTCTATATTATGGATCATATTGTATAATGCTTCTATCGGCAGTACATAGTACATTTTACTGCACATTCGTACATGGCACATAGAGTCAAATCCATTCTTGCCAACATGCGTATCCCGTCCACTAGATCACGAGCTTGTTGACCATGCCGCGTGAAACCAGCAACCCGCTTGGCAGGGATCCCTCTTCTCGCTCCGGGCCCATTAACCGTGGGG
>Dal-EBA-1
GAGATGTAAATTATGGCTGAATCATCCGATACATACACGCAAACGGAGCATCAATATTCTTTATCTGCCTATTCATACATATCGGACGAGGTCTATATTATGGATCATATTGTATAATGCTTCTATTGACAGTACATAGTACATTTTACTGCATATTCGTACATGGCACATAGAGTCAAATCCATTCTTGCCAACATGCGTATCCCGTCCACTAGATCACGAGCTTGTTGACCATGCCGCGTGAAACCAGCAACCCGCTTGGCAGGGATCCCTCTTCTCGCTCCGGGCCCATTAACCGTGGGG
>Boz-11
GAGATGTAAATTATGGCTGAATCATCCGATACATACACGCAAACGGAGCATCAATATTCTTTATCTGCCTATTCATACATATCGGACGAGGTCTATATTATGGATCATATTGTATAATGCTCCTATTGGCAGTACATAGTACATTCTACTGCATATTCGTACATGGCACATAGAGTCAAATCCATTCTTGTCAACATGCGTATCCCGTCCACTAGATCACGAGCTTGTTGACCATGCCGCGTGAAACCAGCAACCCGCTTGGCAGGGATCCCTCTTCTCGCTCCGGGCCCATTAACCGTGGGG
>Boz-10
GAGATGTAAATTATGGCTGAATCATCCGATACATACACGCAAACGGAGCATCAATATTCTTTATCTGCCTATTCATACATATCGGACGAGGTCTATATTATGGATCATATTGTATAATACCTCTATCGGCAGTACATAGTACATTTTACTGCATATTCGTACATGGCACATAGAGTCAAATCCATTCTCGCCAACATGCGTATCCCGTCCACTAGATCACGAGCTTGTTGACCATGCCGCGTGAAACCAGCAACCCGCTTGGCAGGGATCCCTCTTCTCGCTCCGGGCCCATTAACCGTGGGG
>Boz-05
GAGATGTAAATTATGGCTGAATCATCCGATACATACACGCAAACGGAGCATCAATATTCTTTATCTGCCTATTCATACATATCGGACGAGGTCTATATTATGGATCATATTGTATAATGCTTCTATCAGCAGTACATAGTACATTTTACTGCATATTCGTACATAGCACATAGAGTCAAATCCATCCTTGTCAACATGCGTATCCCGTCCACTAGATCACGAGCTTGTTGACCATGCCGCGTGAAACCAGCAACCCGCTTGGCAGGGATCCCTCTTCTCGCTCCGGGCCCATCAACCGTGGGG
>Boz-04
GAGATGTAAATTATGGCTGAATCATCCGATACATACACGCAAACGGAGCATCAATATTCTTTATCTGCCTATTCATACATATCGGACGAGGTCTATATTATGGATCATATTGTATAATGCTTCTATCAGCAGTACATAGTACATTTTACTGCATATTCGTACATAGCACATAGAGTCAAATCCATCCTTGTCAACATGCGTATCCCGTCCACTAGATCACGAGCTTGTTGACCATGCCGCGTGAAACCAGCAACCCGCTTGGCAGGGATCCCTCTTCTCGCTCCGGGCCCATCAACCGTGGGG
>Boz-01
GAGATGTAAATTATGGCTGAATCATCCGATACATACACGCAAACGGAGCATCAATATTCTTTATCTGCCTATTCATACATATCGGACGAGGTCTATATTATGGATCATATTGTATAATGCTTCTATCAGCAGTACATAGTACATTTTACTGCATATTCGTACATAGCACATAGAGTCAAATCCATCCTTGTCAACATGCGTATCCCGTCCACTAGATCACGAGCTTGTTGACCATGCCGCGTGAAACCAGCAACCCGCTTGGCAGGGATCCCTCTTCTCGCTCCGGGCCCATCAACCGTGGGG
>Beg-LBA-3
GAGATGTAAATTATGGCTGAATCATCCGATACATACACGCAAACGGAGCATCAATATTCTTTATCTGCCTATTCATACATATCGGACGAGGCCTATATTATGGATCATATTGTACAATGCTTCTATCGACAGTACATAGTACATTTTACTGTATATTCGTACATGGCACATAAAGTCAAATCCGTTCTTGTCAGCATGCGTATCCCGTCCACTAGATCACGAGCTTGTTGACCATGCCGCGTGAAACCAGCAACCCGCTTGGCAAGGATCCCTCTTCTCGCTCCGGGCCCATTGACCGTGGGG
>Beg-LBA-1
GAGATGTAAATTATGGCTGAATTATCCGATACATACACGCAAACGGAGCATCAATATTCTTTATCTGCCTATTCATACATATCGGACGAGGTCTATATTATGGATCATATTGTACAATATCCCTATCGATAGTACATGGCACATTTTATTGTATACCCGTACATAGCGCATGAAGTCAAATCCGTCCTCGTCAACATGCATATCCCGTCCACTAGATCACGAGCTTGTTCACCATGCCGCGTGAAACCAGCAACCCGCTTGGCAGGGATCCCTCTTCTCGCTCCGGGCCCATTAACTGTGGGG
>Beg-IA-3
GAGATGTAAATTATGGCTGAATCATCCGATACATACACGCAAACGGAGCATCAATATTCTTTATCTGCCTATTCATACATATCGGACGAGGTCTATATTATGGATCATATTGTATAACGCTTCTATCGGCAGTACATAGTACATTTTACTGCATACTCGTACATGGCACATAGAGTCAAATCCATTCTTGCCAACATGCGTATCCCGTCCACTAGATCACGAGCTTGTTGACCATGCCGCGTGAAACCAGCAACCCGCTTGGCAAGGATCCCTCTTCTCGCTCCGGGCCCATTAACCGTGGGG
>Beg-IA-2
GAGATGTAAATTATGGCTGAATCATCCGATACATACACGCAAACGGAGCATCAATATTCTTTATCTGCCTATTCATACATATCGGACGAGGTCTATATTATGGATCATATTGTACAGTATTTCCACCGACAGTACATAGTACATTTTACTGTATATTCGTACATAGCACATAAAGTCAAATCCGTTCTTGTCAGCATGCGTATCCCGCCCACTAGATCACGAGCTTGTTGACCATGCCGCGTGAAACCAGCAACCCGCTTGGCAAGGATCCCTCTTCTCGCTCCGGGCCCATTAACCGTGGGG
>Beg-IA-1
GAGATGTAAATTATGGCTGAATCATCCGATACATACACGCAAACGGAGCATCAATATTCTTTATCTGCCTATTCATACATATCGGACGAGGCCTATATTATGGATCATATTGTACAATGTTTCTATCAACAGTACATAGTACATTTTACTGTATACTCGTACATGGCACATAAAGTCAAATCCGTTCTTGTCAGCATGCGTATCCCGTCCACTAGATCACGAGCTTGTTGACCATGCCGCGTGAAACCAGCAACCCGCTTGGCAAGGATCCCTCTTCTCGCTCCGGGCCCATTGACCGTGGGG
>Beg-EBA-1 Concatenation of 3 sequences
GAGATGTAAATTATGGCTGAATTATCCGATACATACACGCAAACGGAGCATCAATATTCTTTATCTGCCTATTCATACATATCGGACGAGGTCTATATTATGGATCATATTGTACAATATCCCTATCGATAGTACATGGCACATTTTATTGTATACCCGTACATAGCGCATGAAGTCAAATCCGTCCTCGTCAACATGCATATCCCGTCCACTAGATCACGAGCTTGTTCACCATGCCGCGTGAAACCAGCAACCCGCTTGGCAGGGATCCCTCTTCTCGCTCCGGGCCCATTAATTGTGGGG
>Air-LBA-3 Concatenation of 3 sequences
GAGATGTAAATTATGGCTGAATCATCCGATACATACACGCAAACGGAGCATCAATATTCTTTATCTGCCTATTCATACATATCGGACGAGGTCTATATTATGGATCATATTGTATAATGCTTCTATCAGCAGTACATAGTACATTTTACTGCATATTCGTACATAGCACATAGAGTCAAATCCATCCTTGTCAACATGCGTATCCCGTCCACTAGATCACGAGCTTGTTGACCATGCCGCGTGAAACCAGCAACCCGCTTGGCAGGGATCCCTCTTCTCGCTCCGGGCCCATTAACCGTGGGG
>Air-LBA-2 Concatenation of 3 sequences
GAGATGTAAATTATGGCTGAATCATCCGATACATACACGCAAACGGAGCATCAATATTCTTTATCTGCCTATTCATACATATCGGACGAGGTCTATATTATGGATCATATTGTATAATGCTTCTATCAGCAGTACATAGTACATTTTACTGCATATTCGTACATAGCACATAGAGTCAAATCCATCCTTGTCAACATGCGTATCCCGTCCACTAGATCACGAGCTTGTTGACCATGCCGCGTGAAACCAGCAACCCGCTTGGCAGGGATCCCTCTTCTCGCTCCGGGCCCATCAACCGTGGGG
>Air-LBA-1 Concatenation of 3 sequences
GAGATGTAAATTATGGCTGAATCATCCGATACATACACGCAAACGGAGCATCAATATTCTTTATCTGCCTATTCATACATATCGGACGAGGTCTATATTATGGATCATATTGTATAATGCTTCTATCAGCAGTACATAGTACATTTTACTGCATATTCGTACATAGCACATAGAGTCAAATCCATCCTTGTCAACATGCGTATCCCGTCCACTAGATCACGAGCTTGTTGACCATGCCGCGTGAAACCAGCAACCCGCTTGGCAGGGATCCCTCTTCTCGCTCCGGGCCCATCAACCGTGGGG
